# Supplementary material for: Generators of Inequality and Inequity Affecting Dental Patient Safety: A Grounded Theory Approach
Source: Int J Environ Res Public Health. 2025 Aug 9;22(8):1248. doi: 10.3390/ijerph22081248 (PMC12386020; doi:10.3390/ijerph22081248)
Supplement: Supplementary file 1 [file ijerph-22-01248-s001.zip]

Archive with 1 entries (1 files):
- ijerph-3774285-supplementary.pdf
